# Supplementary material for: The Role of [18F]FDG PET/CT Prior to and During Neoadjuvant Chemotherapy for Soft Tissue Sarcomas
Source: Curr Oncol. 2025 Apr 28;32(5):257. doi: 10.3390/curroncol32050257 (PMC12110720; doi:10.3390/curroncol32050257)
Supplement: Supplementary file 1 [file curroncol-32-00257-s001.zip]

Archive with 1 entries (1 files):
- curroncol-3540477-supplementary.pdf
